# Supplementary material for: Sequencing-Based Approaches Reveal Low Ambient Temperature-Responsive and Tissue-Specific MicroRNAs in Phalaenopsis Orchid
Source: PLoS One. 2011 May 6;6(5):e18937. doi: 10.1371/journal.pone.0018937 (PMC3089612; doi:10.1371/journal.pone.0018937)
Supplement: Table S3 — Comparison of conserved miRNA families in plant species. (XLS) [file pone.0018937.s003.xls]

## Sheet: NL
sequences (5’-3’)	Reads	Arabidopsis thaliana	Brassica napus(bna)	Glycine max	Medicago truncatula(mtr)	Oryza sativa	Populus trichocarpa(ptc)	Vitis vinifera(vvi)	Zea mays	Sorghum bicolor(sbi)	Saccharum officinarum (sof)	Physcomitrella patens(ppt)	Gossypium hirsutum(ghr)	Selaginella moellendorffii(smo)	Gossypium rammindii(gra)	Solanum lycopersicum	Aquilegia coerulea(aqc)	Pinus taeda	Populus euphratica	Triticum aestivum
TGACAGAAGAGAGTGAGCAC	3527	miR156a,b,c,d,e,f		miR156a	miR156b,c,d,i	miR156a,b,c,d,e,f,g,h,i,j	miR156a,b,c,d,e,f	miR156b,c,d	miR156a,b,c,d,e,f,g,h,i	miR156a,b,c,f,g,h,i	miR156	miR156a,b,c	miR156a,b,d
CGACAGAAGAGAGTGAGCAC	1	miR156g												miR156a
TTGACAGAAGATAGAGAGCAC	7	miR157a,b,c	miR156b,c	miR156c,d,e	miR156e,f,h		miR156g,h,ij	miR156f,g							miR157a,b	miR156a,b,c
TGACAGAAGATAGAGAGCAC	1928	miR157d						miR156i									miR156a,b
TTTGGATTGAAGGGAGCTCTA	321	miR159a	miR159	miR159a	miR159a		miR159a,b,c	miR159c								miR159
TGCCTGGCTCCCTGTATGCCA	12	miR160a,b,c		miR160	miR160,b,d,e	miR160a,b,c,d	miR160a.b.c.d	miR160c,d,f	miR160a.b.c.d.e	miR160a,b,c,d,e		miR160a,e,f		miR160a,b		miR160a	miR160b			miR160
TGGAGAAGCAGGGCACGTGCA	3244	miR164a,b	miR164	miR164	miR164a,b,c	miR164a,b,f	miR164a,b,c,d,e	miR164a,c,d	miR164a,b,c,d	miR164,d,e										miR164
TGGAGAAGCAGGGCACGTGCG	1	miR164c
TCGGACCAGGCTTCATCCCCC	22	miR165a,b
TCGGACCAGGCTTCATTCCCC	23205	miR166a,b,c,d,e,f,g	miR166a,b,c,d	miR166a,b	miR166e,g,h	miR166a,b,c,d,f,n	miR166a,b,c,d,e,f,g,h,I,f,k,l,m	miR166c,d,e,f,g,h	miR166a			miR166a,b,c,d,e,f,g,h,i	miR166b	miR166a,b,c		miR166a,b	miR166b,e	miR166a,b
TGAAGCTGCCAGCATGATCTA	364	miR167a,b	miR167c	miR167a,b,d	miR167	miR167a,b,c	mir167a,b,c,d	miR167b,d,e	miR167a,b,c,d	miR167a,b,i						miR167				miR167
TGAAGCTGCCAGCATGATCTGG	13	miR167d
TCGCTTGGTGCAGGTCGGGAA	15098	miR168a,b	miR168	miR168			miR168a,b	miR168
CAGCCAAGGATGACTTGCCGA	108	miR169a	miR169a,b	miR169b	miR169a.b	miR169a	miR169a,b,c	miR169f,g	miR169a,b	miR169a						miR169c
CAGCCAAGGATGACTTGCCGG	7	miR169b,c		miR169a	miR169g,j	miR169b,c	miR169d ,e,f,g,h	miR169 a,c,j,k,s,w	miR169c	miR169b,k						miR169a	miR169c
TAGCCAAGGATGACTTGCCTG	3	miR169h,i,j,k,l,m,n				miR169h,i,j,k,l,m	miR169i,j,k,l,m	miR169e	miR169i,k,j	miR169f,g						miR169b	miR169b
AGAATCTTGATGATGCTGCAT	221	miR172a,b				miR172a,d	miR172a,b,c,f	miR172d	miR172a,b							miR172a,b	miR172a
GGAATCTTGATGATGCTGCAT	3	miR172e				miR172b	miR172d,e		miR172e								miR172b
TTGGACTGAAGGGAGCTCCCT	2	miR319a,b															miR319
AAGCTCAGGAGGGATAGCGCC	296	miR390a,b	miR390a,b,c	miR390a-5p	miR390	miR390	miR390a-d	miR390		miR390		miR390a,b	miR390a-c
TTGGCATTCTGTCCACCTCC	3	miR394a,b				miR394	miR394a,b-5p	miR394a,b,c	miR394a,b	miR394a,b
CTGAAGTGTTTGGGGGAACTC	2	miR395a,d,e					miR395b,c,d,e,f,g,h.i.j	miR395a-m
TTCCACAGCTTTCTTGAACTG	210	miR396a		miR396a	miR396b	miR396a,b	miR396a,b	miR396c,d	miR396a,b	miR396a,b			miR396a,b	miR396			miR396a
TTCCACAGCTTTCTTGAACTT	1	miR396b	miR396a	miR396b,c	miR396a	miR396c	miR396c,d,e			miR396c							miR396b	miR396
TGCCAAAGGAGAGTTGCCCTG	2	miR399b,c			miR399l,p	miR399d		miR399b,c	miR399e	miR399d,i
TGACAGAAGAGAGTGAGCACA	3		miR156a
TGAAGCTGCCAGCATGATCTAA	6		miR167a,b
TGTCAGAAGAGAGTGAGCAC	9												miR156c
ATGAAGTGTTTGGGGGAACTC	1				miR395a,c,d,e,f,i,j,k,l,m,n.o.q,r					miR395f
TTTGGATTGAAGGGAGCTCTG	1					miR159a.1,b			miR159a,b	miR159				miR159a,b,d
TGGAGAAGCAGGGTACGTGCA	4					miR164c
TGGAGAAGCAGGGCACGTGCT	81					miR164d				miR164b
TCGAACCAGGCTTCATTCCCC	9					miR166e
TCGGACCAGGCTTCATTCCTC	61				miR166c,f	miR166g,h		miR166b	miR166l,m	miR166f							miR166a,d
TCGGACCAGGCTTCATTCCCT	32					miR166m
TGAAGCTGCCAGCATGATCTG	617			miR167c		miR167d,ef,g,h,i,j	miR167e	miR167a	miR167e,f,g,h,i	miR167c,d,e,f,g,h				miR167a,b
TCGCTTGGTGCAGATCGGGAC	6					miR168a			miR168a,b	miR168	miR168a
TGATTGAGCCGTGCCAATATC	32				miR171d,g	miR171b,c,d,e,f	miR171e,f,g,h,i		miR171d,e,i,j	miR171a,b,d,i,k						miR171a	miR171a,b,d
TCCAAAGGGATCGCATTGATC	3		miR393	miR393	miR393,b	miR393	miR393a,b,c,d			miR393,b
TCCAAAGGGATCGCATTGATCT	7					miR393b			miR393
TGTGTTCTCAGGTCGCCCCTG	1				miR398b,c	miR398b	miR398b,c	miR398b,c									miR398b
TGCCAAAGGAGAATTGCCCTG	1					miR399a,b,c	miR399f,g	miR399a,h	miR399a,c	miR399a,c,h,j
TGGAAGGGGCATGCAGAGGAG	42295					miR528
TAGTTGGTGGAGCGATTTGTC	8																		miR2910
TGACAACGAGAGAGAGCACGC	13241					miR535						miR535a,b,c,d
CGTTTCACGTCGGGTTCACC	237											miR894
TGACAGAAGAGAGGGAGCAC	2						miR156k	miR156a
TGGAGAAGCAGGGCACATGCT	1				miR164d		miR164f	miR164b
TCGGACCAGGCTTCATTCCTT	2						miR166n,o,q
TGAAGCTGCCAGCATGATCTT	18			miR167e,f			miR167f,g
TGAAGCTGCCAACATGATCTG	1						miR167h
TCGGACCAGGCTTCATTCCT	16									miR166k							miR166c
CTGACAGAAGATAGAGAGCAC	6210													miR156b
TGCCAAAGGAGAATTGCCC	10																			miR399
TGACAGAGGAGAGTGAGCAC	1							miR156e
TCGGACCAGGCTTCATTCCCCC	4							miR166c,e,h
TCGGACCAGGCTTCATTCCCCT	17							miR166d,f,g
TGAAGCTGCCAGCATGATCTC	2							miR167c
TTCCACAGCTTTCTTGAACTA	1							miR396a
TTCCACAGCTTTCTTGAACT	2							miR396b
TGACAACGAGAGAGAGCACGCT	69							miR535a,b,c,d,e
TGACAGAAGAGAGCGAGCAC	8								miR156k	miR156e
TCGGACCAGGCTTCATTCCC	1570								miR166b,c,d,e,f,g,h,i	miR166a,b,c,d,h,i,j
TGACAACGAGAGAGAGCACGCG	1																miR535

## Sheet: CL
sequences (5’-3’)	Reads	Arabidopsis thaliana	Brassica napus(bna)	Glycine max	Medicago truncatula(mtr)	Oryza sativa	Populus trichocarpa(ptc)	Vitis vinifera(vvi)	Zea mays	Sorghum bicolor(sbi)	Saccharum officinarum (sof)	Physcomitrella patens(ppt)	Gossypium hirsutum(ghr)	Selaginella moellendorffii(smo)	Gossypium rammindii(gra)	Solanum lycopersicum	Aquilegia coerulea(aqc)	Pinus taeda	Populus euphratica	Triticum aestivum
TGACAGAAGAGAGTGAGCAC	9067	miR156a,b,c,d,e,f		miR156a	miR156b,c,d,i	miR156a,b,c,d,e,f,g,h,i,j	miR156a,b,c,d,e,f	miR156b,c,d	miR156a,b,c,d,e,f,g,h,i	miR156a,b,c,f,g,h,i	miR156	miR156a,b,c	miR156a,b,d
CGACAGAAGAGAGTGAGCAC	6	miR156g												miR156a
TGACAGAAGAAAGAGAGCAC	1	miR156h
TTGACAGAAGATAGAGAGCAC	15	miR157a,b,c	miR156b,c	miR156c,d,e	miR156e,f,h		miR156g,h,ij	miR156f,g							miR157a,b	miR156a,b,c
TGACAGAAGATAGAGAGCAC	3628	miR157d						miR156i									miR156a,b
TTTGGATTGAAGGGAGCTCTA	541	miR159a	miR159	miR159a	miR159a		miR159a,b,c	miR159c								miR159
TTTGGATTGAAGGGAGCTCTT	3	miR159b
TGCCTGGCTCCCTGTATGCCA	25	miR160a,b,c		miR160	miR160,b,d,e	miR160a,b,c,d	miR160a.b.c.d	miR160c,d,f	miR160a.b.c.d.e	miR160a,b,c,d,e		miR160a,e,f		miR160a,b		miR160a	miR160b			miR160
TGGAGAAGCAGGGCACGTGCA	3847	miR164a,b	miR164	miR164	miR164a,b,c	miR164a,b,f	miR164a,b,c,d,e	miR164a,c,d	miR164a,b,c,d	miR164,d,e										miR164
TGGAGAAGCAGGGCACGTGCG	2	miR164c
TCGGACCAGGCTTCATCCCCC	16	miR165a,b
TCGGACCAGGCTTCATTCCCC	23109	miR166a,b,c,d,e,f,g	miR166a,b,c,d	miR166a,b	miR166e,g,h	miR166a,b,c,d,f,n	miR166a,b,c,d,e,f,g,h,I,f,k,l,m	miR166c,d,e,f,g,h	miR166a			miR166a,b,c,d,e,f,g,h,i	miR166b	miR166a,b,c		miR166a,b	miR166b,e	miR166a,b
TGAAGCTGCCAGCATGATCTA	658	miR167a,b	miR167c	miR167a,b,d	miR167	miR167a,b,c	mir167a,b,c,d	miR167b,d,e	miR167a,b,c,d	miR167a,b,i						miR167				miR167
TGAAGCTGCCAGCATGATCTGG	27	miR167d
TCGCTTGGTGCAGGTCGGGAA	18286	miR168a,b	miR168	miR168			miR168a,b	miR168
CAGCCAAGGATGACTTGCCGA	88	miR169a	miR169a,b	miR169b	miR169a.b	miR169a	miR169a,b,c	miR169f,g	miR169a,b	miR169a						miR169c
CAGCCAAGGATGACTTGCCGG	19	miR169b,c		miR169a	miR169g,j	miR169b,c	miR169d ,e,f,g,h	miR169 a,c,j,k,s,w	miR169c	miR169b,k						miR169a	miR169c
TAGCCAAGGATGACTTGCCTG	1	miR169h,i,j,k,l,m,n				miR169h,i,j,k,l,m	miR169i,j,k,l,m	miR169e	miR169i,k,j	miR169f,g						miR169b	miR169b
AGAATCTTGATGATGCTGCAT	339	miR172a,b				miR172a,d	miR172a,b,c,f	miR172d	miR172a,b							miR172a,b	miR172a
GGAATCTTGATGATGCTGCAT	2	miR172e				miR172b	miR172d,e		miR172e								miR172b
TTGGACTGAAGGGAGCTCCCT	8	miR319a,b															miR319
AAGCTCAGGAGGGATAGCGCC	279	miR390a,b	miR390a,b,c	miR390a-5p	miR390	miR390	miR390a-d	miR390		miR390		miR390a,b	miR390a-c
TTGGCATTCTGTCCACCTCC	6	miR394a,b				miR394	miR394a,b-5p	miR394a,b,c	miR394a,b	miR394a,b
TTCCACAGCTTTCTTGAACTG	164	miR396a		miR396a	miR396b	miR396a,b	miR396a,b	miR396c,d	miR396a,b	miR396a,b			miR396a,b	miR396			miR396a
TTCCACAGCTTTCTTGAACTT	1	miR396b	miR396a	miR396b,c	miR396a	miR396c	miR396c,d,e			miR396c							miR396b	miR396
TGACAGAAGAGAGTGAGCACA	12		miR156a
TGAAGCTGCCAGCATGATCTAA	4		miR167a,b
TGTCAGAAGAGAGTGAGCAC	23												miR156c
TTGGACTGAAGGGAGCTCCC	1			miR319a,b	miR319,b		miR319a,b,c,d										miR319
TTTGGATTGAAGGGAGCTCTG	10					miR159a.1,b			miR159a,b	miR159				miR159a,b,d
TGGAGAAGCAGGGTACGTGCA	4					miR164c
TGGAGAAGCAGGGCACGTGCT	101					miR164d				miR164b
TCGAACCAGGCTTCATTCCCC	8					miR166e
TCGGACCAGGCTTCATTCCTC	75				miR166c,f	miR166g,h		miR166b	miR166l,m	miR166f							miR166a,d
TCGGACCAGGCTTCATTCCCT	34					miR166m
TGAAGCTGCCAGCATGATCTG	784			miR167c		miR167d,ef,g,h,i,j	miR167e	miR167a	miR167e,f,g,h,i	miR167c,d,e,f,g,h				miR167a,b
TCGCTTGGTGCAGATCGGGAC	18					miR168a			miR168a,b	miR168	miR168a
TGATTGAGCCGTGCCAATATC	17				miR171d,g	miR171b,c,d,e,f	miR171e,f,g,h,i		miR171d,e,i,j	miR171a,b,d,i,k						miR171a	miR171a,b,d
TCCAAAGGGATCGCATTGATC	1		miR393	miR393	miR393,b	miR393	miR393a,b,c,d			miR393,b
TCCAAAGGGATCGCATTGATCT	3					miR393b			miR393
TGGAAGGGGCATGCAGAGGAG	145318					miR528
TAGTTGGTGGAGCGATTTGTC	10																		miR2910
CATGGTGGTGACGGGTGACGGAG	1																		miR2914
CCCGTCTAGCTCAGTTGGTA	2																		miR2915
TGACAACGAGAGAGAGCACGC	24177					miR535						miR535a,b,c,d
CGTTTCACGTCGGGTTCACC	175											miR894
TGACAGAAGAGAGGGAGCAC	18						miR156k	miR156a
TGAAGCTGCCAGCATGATCTT	19			miR167e,f			miR167f,g
TCGGACCAGGCTTCATTCCT	9									miR166k							miR166c
CTGACAGAAGATAGAGAGCAC	18459													miR156b
TGCCAAAGGAGAATTGCCC	2																			miR399
TGACAGAGGAGAGTGAGCAC	3							miR156e
TCGGACCAGGCTTCATTCCCCT	32							miR166d,f,g
TGAAGCTGCCAGCATGATCTC	2							miR167c
TTCCACAGCTTTCTTGAACTA	1							miR396a
TGACAACGAGAGAGAGCACGCT	117							miR535a,b,c,d,e
TGACAGAAGAGAGCGAGCAC	11								miR156k	miR156e
TCGGACCAGGCTTCATTCCC	1588								miR166b,c,d,e,f,g,h,i	miR166a,b,c,d,h,i,j

## Sheet: S
sequences (5’-3’)	Reads	Arabidopsis thaliana	Brassica napus(bna)	Glycine max	Medicago truncatula(mtr)	Oryza sativa	Populus trichocarpa(ptc)	Vitis vinifera(vvi)	Zea mays	Sorghum bicolor(sbi)	Saccharum officinarum (sof)	Physcomitrella patens(ppt)	Gossypium hirsutum(ghr)	Selaginella moellendorffii(smo)	Gossypium rammindii(gra)	Solanum lycopersicum	Aquilegia coerulea(aqc)	Pinus taeda	Populus euphratica	Triticum aestivum
TTTGGACTGAAGGGAGCTCTA	1																miR159
TGACAGAAGAGAGTGAGCAC	2174	miR156a,b,c,d,e,f		miR156a	miR156b,c,d,i	miR156a,b,c,d,e,f,g,h,i,j	miR156a,b,c,d,e,f	miR156b,c,d	miR156a,b,c,d,e,f,g,h,i	miR156a,b,c,f,g,h,i	miR156	miR156a,b,c	miR156a,b,d
CGACAGAAGAGAGTGAGCAC	2	miR156g												miR156a
TTGACAGAAGATAGAGAGCAC	1	miR157a,b,c	miR156b,c	miR156c,d,e	miR156e,f,h		miR156g,h,ij	miR156f,g							miR157a,b	miR156a,b,c
TGACAGAAGATAGAGAGCAC	146	miR157d						miR156i									miR156a,b
TTTGGATTGAAGGGAGCTCTA	319	miR159a	miR159	miR159a	miR159a		miR159a,b,c	miR159c								miR159
TTTGGATTGAAGGGAGCTCTT	3	miR159b
TGCCTGGCTCCCTGTATGCCA	4	miR160a,b,c		miR160	miR160,b,d,e	miR160a,b,c,d	miR160a.b.c.d	miR160c,d,f	miR160a.b.c.d.e	miR160a,b,c,d,e		miR160a,e,f		miR160a,b		miR160a	miR160b			miR160
TGGAGAAGCAGGGCACGTGCA	966	miR164a,b	miR164	miR164	miR164a,b,c	miR164a,b,f	miR164a,b,c,d,e	miR164a,c,d	miR164a,b,c,d	miR164,d,e										miR164
TCGGACCAGGCTTCATCCCCC	17	miR165a,b
TCGGACCAGGCTTCATTCCCC	7190	miR166a,b,c,d,e,f,g	miR166a,b,c,d	miR166a,b	miR166e,g,h	miR166a,b,c,d,f,n	miR166a,b,c,d,e,f,g,h,I,f,k,l,m	miR166c,d,e,f,g,h	miR166a			miR166a,b,c,d,e,f,g,h,i	miR166b	miR166a,b,c		miR166a,b	miR166b,e	miR166a,b
TGAAGCTGCCAGCATGATCTA	3490	miR167a,b	miR167c	miR167a,b,d	miR167	miR167a,b,c	mir167a,b,c,d	miR167b,d,e	miR167a,b,c,d	miR167a,b,i						miR167				miR167
TCGCTTGGTGCAGGTCGGGAA	10300	miR168a,b	miR168	miR168			miR168a,b	miR168
CAGCCAAGGATGACTTGCCGA	127	miR169a	miR169a,b	miR169b	miR169a.b	miR169a	miR169a,b,c	miR169f,g	miR169a,b	miR169a						miR169c
CAGCCAAGGATGACTTGCCGG	121	miR169b,c		miR169a	miR169g,j	miR169b,c	miR169d ,e,f,g,h	miR169 a,c,j,k,s,w	miR169c	miR169b,k						miR169a	miR169c
AGAATCTTGATGATGCTGCAT	14719	miR172a,b				miR172a,d	miR172a,b,c,f	miR172d	miR172a,b							miR172a,b	miR172a
AGAATCTTGATGATGCTGCAG	5	miR172c,d
GGAATCTTGATGATGCTGCAT	19	miR172e				miR172b	miR172d,e		miR172e								miR172b
TTGGACTGAAGGGAGCTCCCT	39	miR319a,b															miR319
AAGCTCAGGAGGGATAGCGCC	190	miR390a,b	miR390a,b,c	miR390a-5p	miR390	miR390	miR390a-d	miR390		miR390		miR390a,b	miR390a-c
TTCCACAGCTTTCTTGAACTG	23	miR396a		miR396a	miR396b	miR396a,b	miR396a,b	miR396c,d	miR396a,b	miR396a,b			miR396a,b	miR396			miR396a
TGCCAAAGGAGAGTTGCCCTG	3	miR399b,c			miR399l,p	miR399d		miR399b,c	miR399e	miR399d,i
TGACAGAAGAGAGTGAGCACA	3		miR156a
TGAAGCTGCCAGCATGATCTAA	2		miR167a,b
TGTCAGAAGAGAGTGAGCAC	4												miR156c
TTTGGATTGAAGGGAGCTCTG	9					miR159a.1,b			miR159a,b	miR159				miR159a,b,d
TGGAGAAGCAGGGTACGTGCA	2					miR164c
TGGAGAAGCAGGGCACGTGCT	24					miR164d				miR164b
TCGAACCAGGCTTCATTCCCC	2					miR166e
TCGGACCAGGCTTCATTCCTC	80				miR166c,f	miR166g,h		miR166b	miR166l,m	miR166f							miR166a,d
TCGGACCAGGCTTCATTCCCT	14					miR166m
TGAAGCTGCCAGCATGATCTG	10			miR167c		miR167d,ef,g,h,i,j	miR167e	miR167a	miR167e,f,g,h,i	miR167c,d,e,f,g,h				miR167a,b
TCGCTTGGTGCAGATCGGGAC	17					miR168a			miR168a,b	miR168	miR168a
TGATTGAGCCGTGCCAATATC	59				miR171d,g	miR171b,c,d,e,f	miR171e,f,g,h,i		miR171d,e,i,j	miR171a,b,d,i,k						miR171a	miR171a,b,d
TCCAAAGGGATCGCATTGATC	2		miR393	miR393	miR393,b	miR393	miR393a,b,c,d			miR393,b
TCCAAAGGGATCGCATTGATCT	7					miR393b			miR393
TGGAAGGGGCATGCAGAGGAG	8211					miR528
TAGTTGGTGGAGCGATTTGTC	3																		miR2910
CATGGTGGTGACGGGTGACGGAG	1																		miR2914
CCCGTCTAGCTCAGTTGGTA	3																		miR2915
TGACAACGAGAGAGAGCACGC	4375					miR535						miR535a,b,c,d
CGTTTCACGTCGGGTTCACC	129											miR894
TGACAGAAGAGAGGGAGCAC	4						miR156k	miR156a
TCGGACCAGGCTTCATTCCTT	2						miR166n,o,q
TGAAGCTGCCAGCATGATCTT	47			miR167e,f			miR167f,g
TCGGACCAGGCTTCATTCCT	9									miR166k							miR166c
CTGACAGAAGATAGAGAGCAC	656													miR156b
TGCCAAAGGAGAATTGCCC	1																			miR399
TGACAGAGGAGAGTGAGCAC	3							miR156e
TCGGACCAGGCTTCATTCCCCC	1							miR166c,e,h
TCGGACCAGGCTTCATTCCCCT	10							miR166d,f,g
TGAAGCTGCCAGCATGATCTC	7							miR167c
TGACAACGAGAGAGAGCACGCT	22								miR535a,b,c,d,e
TGACAGAAGAGAGCGAGCAC	3									miR156k	miR156e
TCGGACCAGGCTTCATTCCC	836									miR166b,c,d,e,f,g,h,i	miR166a,b,c,d,h,i,j
AGAATCTTGATGATGCTGCA	34								miR172a,b,c,d	miR172a,c,d

## Sheet: FB
sequences (5’-3’)	Reads	Arabidopsis thaliana	Brassica napus(bna)	Glycine max	Medicago truncatula(mtr)	Oryza sativa	Populus trichocarpa(ptc)	Vitis vinifera(vvi)	Zea mays	Sorghum bicolor(sbi)	Saccharum officinarum (sof)	Physcomitrella patens(ppt)	Gossypium hirsutum(ghr)	Selaginella moellendorffii(smo)	Gossypium rammindii(gra)	Solanum lycopersicum	Aquilegia coerulea(aqc)	Pinus taeda	Populus euphratica	Triticum aestivum
TGACAACGAGAGAGAGCACGCG	2																miR535
TGACAGAAGAGAGTGAGCAC	3512	miR156a,b,c,d,e,f		miR156a	miR156b,c,d,i	miR156a,b,c,d,e,f,g,h,i,j	miR156a,b,c,d,e,f	miR156b,c,d	miR156a,b,c,d,e,f,g,h,i	miR156a,b,c,f,g,h,i	miR156	miR156a,b,c	miR156a,b,d
CGACAGAAGAGAGTGAGCAC	3	miR156g												miR156a
TTGACAGAAGATAGAGAGCAC	4	miR157a,b,c	miR156b,c	miR156c,d,e	miR156e,f,h		miR156g,h,ij	miR156f,g							miR157a,b	miR156a,b,c
TGACAGAAGATAGAGAGCAC	995	miR157d						miR156i									miR156a,b
TTTGGATTGAAGGGAGCTCTA	730	miR159a	miR159	miR159a	miR159a		miR159a,b,c	miR159c								miR159
TTTGGATTGAAGGGAGCTCTT	4	miR159b
TGCCTGGCTCCCTGTATGCCA	62	miR160a,b,c		miR160	miR160,b,d,e	miR160a,b,c,d	miR160a.b.c.d	miR160c,d,f	miR160a.b.c.d.e	miR160a,b,c,d,e		miR160a,e,f		miR160a,b		miR160a	miR160b			miR160
TGGAGAAGCAGGGCACGTGCA	3970	miR164a,b	miR164	miR164	miR164a,b,c	miR164a,b,f	miR164a,b,c,d,e	miR164a,c,d	miR164a,b,c,d	miR164,d,e										miR164
TGGAGAAGCAGGGCACGTGCG	3	miR164c
TCGGACCAGGCTTCATCCCCC	28	miR165a,b																miR166a,b
TCGGACCAGGCTTCATTCCCC	15678	miR166a,b,c,d,e,f,g	miR166a,b,c,d	miR166a,b	miR166e,g,h	miR166a,b,c,d,f,n	miR166a,b,c,d,e,f,g,h,I,f,k,l,m	miR166c,d,e,f,g,h	miR166a			miR166a,b,c,d,e,f,g,h,i	miR166b	miR166a,b,c		miR166a,b	miR166b,e			miR167
TGAAGCTGCCAGCATGATCTA	2305	miR167a,b	miR167c	miR167a,b,d	miR167	miR167a,b,c	mir167a,b,c,d	miR167b,d,e	miR167a,b,c,d	miR167a,b,i						miR167
TGAAGCTGCCAGCATGATCTGG	2	miR167d
TCGCTTGGTGCAGGTCGGGAA	8330	miR168a,b	miR168	miR168			miR168a,b	miR168
CAGCCAAGGATGACTTGCCGA	3445	miR169a	miR169a,b	miR169b	miR169a.b	miR169a	miR169a,b,c	miR169f,g	miR169a,b	miR169a						miR169c
CAGCCAAGGATGACTTGCCGG	42	miR169b,c		miR169a	miR169g,j	miR169b,c	miR169d ,e,f,g,h	miR169 a,c,j,k,s,w	miR169c	miR169b,k						miR169a	miR169c
TAGCCAAGGATGACTTGCCTG	1	miR169h,i,j,k,l,m,n				miR169h,i,j,k,l,m	miR169i,j,k,l,m	miR169e	miR169i,k,j	miR169f,g						miR169b	miR169b
AGAATCTTGATGATGCTGCAT	6790	miR172a,b				miR172a,d	miR172a,b,c,f	miR172d	miR172a,b							miR172a,b	miR172a
AGAATCTTGATGATGCTGCAG	4	miR172c,d
GGAATCTTGATGATGCTGCAT	44	miR172e				miR172b	miR172d,e		miR172e								miR172b
TTGGACTGAAGGGAGCTCCCT	53	miR319a,b															miR319
AAGCTCAGGAGGGATAGCGCC	165	miR390a,b	miR390a,b,c	miR390a-5p	miR390	miR390	miR390a-d	miR390		miR390		miR390a,b	miR390a-c
TTGGCATTCTGTCCACCTCC	29	miR394a,b				miR394	miR394a,b-5p	miR394a,b,c	miR394a,b	miR394a,b
TTCCACAGCTTTCTTGAACTG	51	miR396a		miR396a	miR396b	miR396a,b	miR396a,b	miR396c,d	miR396a,b	miR396a,b			miR396a,b	miR396			miR396a
TGACAGAAGAGAGTGAGCACA	7		miR156a
TGAAGCTGCCAGCATGATCTAA	4		miR167a,b
TGTCAGAAGAGAGTGAGCAC	2												miR156c
TGATTGAGCCGTGCCAATATT	1				miR171c
TTGGACTGAAGGGAGCTCCC	6			miR319a,b	miR319,b		miR319a,b,c,d
TTTGGATTGAAGGGAGCTCTG	21					miR159a.1,b			miR159a,b	miR159				miR159a,b,d
CTTGGATTGAAGGGAGCTCTA	1					miR159f
TGGAGAAGCAGGGTACGTGCA	3					miR164c
TGGAGAAGCAGGGCACGTGCT	95					miR164d				miR164b
TCGAACCAGGCTTCATTCCCC	5					miR166e
TCGGACCAGGCTTCATTCCTC	126				miR166c,f	miR166g,h		miR166b	miR166l,m	miR166f							miR166a,d
TCGGACCAGGCTTCATTCCCT	33					miR166m
TGAAGCTGCCAGCATGATCTG	86			miR167c		miR167d,ef,g,h,i,j	miR167e	miR167a	miR167e,f,g,h,i	miR167c,d,e,f,g,h				miR167a,b					miR2910
TCGCTTGGTGCAGATCGGGAC	9					miR168a			miR168a,b	miR168	miR168a								miR2914
TGATTGAGCCGTGCCAATATC	225				miR171d,g	miR171b,c,d,e,f	miR171e,f,g,h,i		miR171d,e,i,j	miR171a,b,d,i,k						miR171a	miR171a,b,d		miR2915
TCCAAAGGGATCGCATTGATC	1		miR393	miR393	miR393,b	miR393	miR393a,b,c,d			miR393,b
TGTGTTCTCAGGTCGCCCCTG	2				miR398b,c	miR398b	miR398b,c	miR398b,c									miR398b
TGGAAGGGGCATGCAGAGGAG	100341					miR528
TAGTTGGTGGAGCGATTTGTC	5
CATGGTGGTGACGGGTGACGGAG	1
CCCGTCTAGCTCAGTTGGTA	6
TTGAGCCGCGCCAATATCACA	1											miR171b
TGCACTGCCTCTTCCCTGGCT	1											miR408b								miR399
AGAAGAGAGAGAGTACAGCCC	2											miR529e,f
TGACAACGAGAGAGAGCACGC	22461					miR535						miR535a,b,c,d
CGTTTCACGTCGGGTTCACC	158											miR894
TTGGATTGAAGGGAGCTCCA	1
TTGGACTGAAGGGAGCTCC	2
TGACAGAAGAGAGGGAGCAC	5						miR156k	miR156a
TCGGACCAGGCTTCATTCCTT	1						miR166n,o,q
TGAAGCTGCCAGCATGATCTT	34			miR167e,f			miR167f,g
AGAATCCTGATGATGCTGCAA	1						miR172i
TTGGACTGAAGGGAGCTCCT	1						miR319e,f,g,h
TTCCACGGCTTTCTTGAACTG	1						miR396f
TCGGACCAGGCTTCATTCCT	25									miR166k							miR166c	Pinus taeda	Populus euphratica	Triticum aestivum
CTGACAGAAGATAGAGAGCAC	3539													miR156b
TGACAGAGGAGAGTGAGCAC	1							miR156e
TCGGACCAGGCTTCATTCCCCC	3							miR166c,e,h
TCGGACCAGGCTTCATTCCCCT	12							miR166d,f,g
TGAAGCTGCCAGCATGATCTC	5							miR167c
TTGAGCCGCGCCAATATCACT	2							miR171f
TGACAACGAGAGAGAGCACGCT	94							miR535a,b,c,d,e
TGACAGAAGAGAGCGAGCAC	10								miR156k	miR156e										miR160
TCGGACCAGGCTTCATTCCC	1558								miR166b,c,d,e,f,g,h,i	miR166a,b,c,d,h,i,j										miR164
AGAATCTTGATGATGCTGCA	9								miR172a,b,c,d	miR172a,c,d
